# Supplementary material for: Integrated Plan of Insecticide Resistance Surveillance in Mosquito Vectors in France
Source: Insects. 2023 May 12;14(5):457. doi: 10.3390/insects14050457 (PMC10231048; doi:10.3390/insects14050457)
Supplement: Supplementary file 1 [file insects-14-00457-s001.zip]

Archive with 1 entries (1 files):
- insects-2317506-supplementary.pdf
